# Supplementary material for: The Effects of Polyaniline Nanofibers and Graphene Flakes on the Electrical Properties and Mechanical Properties of ABS-like Resin Composites Obtained by DLP 3D Printing
Source: Polymers (Basel). 2023 Jul 18;15(14):3079. doi: 10.3390/polym15143079 (PMC10386287; doi:10.3390/polym15143079)
Supplement: Supplementary file 1 [file polymers-15-03079-s001.zip]

Archive with 1 entries (1 files):
- polymers-2280109-supplementary.pdf
